# Supplementary material for: Study of the Pollen Grain Metabolome under Deposition of Nitrogen and Phosphorus in Taxus baccata L. and Juniperus communis L
Source: Int J Mol Sci. 2022 Nov 15;23(22):14105. doi: 10.3390/ijms232214105 (PMC9692909; doi:10.3390/ijms232214105)
Supplement: Supplementary file 1 [file ijms-23-14105-s001.zip › Supplementary_Table_S1.xlsx]

## Sheet: Arkusz1
	Table S1_ Metabolite profile of Juniperus communis L. and Taxus baccata L. dry pollen grains obtained from long-term fertilized and non-fertilized plants
	J. communis	fertilized		non-fertilized				T. baccata	fertilized		non-fertilized
	Matebolite	Mean	SEM	Mean	SEM			Matebolite	Mean	SEM	Mean	SEM
	(-)-Epigallo catechin	8.5145e-06	3.66775e-06	4.61664e-05	2.47678e-05			(-)-Epigallo catechin	0.000570295	0.000263975	0.000827109	9.02476e-05
	(-)-Shikimic acid	0.0112451	0.0035252	0.0231675	0.00205267			(-)-Shikimic acid	0.011174	0.0026359	0.0132702	0.00169369
	(+-)-alpha-Tocopherol	3.64753e-05	2.30306e-05	4.35214e-05	3.8066e-05			(+-)-alpha-Tocopherol	0.000806734	0.000380805	0.000772164	0.000727412
	(7Z,11Z)-7,11-HEXADECADIENOL	2.08325e-05	9.92027e-06	5.216e-07	2.30392e-07			(7Z,11Z)-7,11-HEXADECADIENOL	1.42323e-06	4.9009e-07	1.42802e-06	1.03847e-06
	1,1-DICHLORO-1-HEPTENE	0.0169257	0.000849651	0.00874018	0.00569834			1,1-DICHLORO-1-HEPTENE	0.00192114	0.00097498	0.00013862	5.30853e-05
	1,5-Anhydro-D-glucitol	0.0205418	0.00264519	1.8004e-05	6.26739e-06			1,5-Anhydro-D-glucitol	0.0112829	0.00360815	0.0127528	0.00286411
	125898 trisaccharide	8.755e-06	3.91344e-06	9.836e-06	3.58653e-06			125898 trisaccharide	4.19786e-05	1.7553e-05	8.0684e-05	2.35733e-05
	14-METHYLHEXADECANOIC ACID	3.79588e-05	1.77918e-05	1.1354e-05	4.3977e-06			14-METHYLHEXADECANOIC ACID	4.71614e-05	1.05395e-05	0.000158183	0.000151291
	16-Hydroxyhexadecanoic acid	0.00213607	0.000826735	0.000751158	0.0004617			16-Hydroxyhexadecanoic acid	0.00168914	0.000551655	0.000412464	9.1884e-05
	1-kestose	4.003e-06	1.86884e-06	2.9908e-06	1.39518e-06			1-kestose	1.00127e-05	3.91649e-06	2.89534e-05	1.34584e-05
	21683 glycerol-1-phosphate byproduct by Kohei Takeuchi 02-2014	3.06e-06	1.45292e-06	2.863e-06	1.20932e-06			21683 glycerol-1-phosphate byproduct by Kohei Takeuchi 02-2014	3.96099e-06	2.09832e-06	2.20521e-06	8.30858e-07
	2-BUTOXY-N-(2-(ETHYLAMINO)ETHYL)-4-QUINOLINECARBOXAMIDE	1.05625e-06	5.69131e-07	1.7908e-07	9.02281e-08			2-BUTOXY-N-(2-(ETHYLAMINO)ETHYL)-4-QUINOLINECARBOXAMIDE	1.68253e-07	5.83903e-08	8.54167e-07	7.22846e-07
	2'-Deoxyadenosine	0.00753263	0.000907139	0.0128152	0.00331867			2'-Deoxyadenosine	0.00587549	0.00185066	0.0036597	0.00171446
	2-deoxytetronic acid	1.4845e-06	6.95462e-07	3.9628e-07	1.60469e-07			2-deoxytetronic acid	6.88858e-07	2.21329e-07	1.22846e-06	1.04165e-06
	2-HEPTENYLTRIMETHYLSILANE	0.00954069	0.00329713	0.0121238	0.00513678			2-HEPTENYLTRIMETHYLSILANE	0.0062935	0.00223076	0.00556507	0.00139686
	2-hydroxyglutaric acid	2.6505e-05	1.52777e-05	2.0576e-05	1.08748e-05			2-hydroxyglutaric acid	5.4261e-06	1.23846e-06	3.94765e-05	3.16654e-05
	2-Isopropylmalic acid	9.4125e-06	3.67673e-06	3.59534e-06	2.5802e-06			2-Isopropylmalic acid	1.45728e-07	5.99422e-08	3.06676e-07	2.3745e-07
	2-ketoadipic acid minor2	1.19338e-06	6.35777e-07	6.51e-07	4.21049e-07			2-ketoadipic acid minor2	2.89693e-07	6.66899e-08	6.23438e-07	5.04558e-07
	2-METHYLPENTADECANOIC ACID	5.8075e-07	1.86467e-07	1.30092e-06	7.99484e-07			2-METHYLPENTADECANOIC ACID	6.09195e-06	2.13088e-06	1.04093e-05	7.48691e-06
	2-METHYLPENTANOIC ACID	5.5925e-06	1.97157e-06	1.5116e-05	8.18018e-06			2-METHYLPENTANOIC ACID	8.82427e-06	3.82467e-06	1.71418e-05	1.01941e-05
	2-Oxoglutaric acid	0.000149168	6.37458e-05	0.000160726	8.38383e-05			2-Oxoglutaric acid	6.25564e-05	2.1542e-05	7.50882e-05	4.49115e-05
	2-TRIMETHYLSILOXYPENT-2-ENOIC ACID	9.963e-06	3.59854e-06	2.43964e-05	1.25826e-05			2-TRIMETHYLSILOXYPENT-2-ENOIC ACID	0.00202605	0.00202144	2.10779e-05	1.94628e-05
	3-(3-hydroxyphenyl)-3-hydroxypropionic acid	1.08915e-05	5.42666e-06	5.18659e-06	3.0183e-06			3-(3-hydroxyphenyl)-3-hydroxypropionic acid	0.000740078	0.000678518	3.5413e-06	2.34321e-06
	3,6-anhydro-D-galactose	6.26758e-05	3.5714e-05	6.67e-06	2.65321e-06			3,6-anhydro-D-galactose	2.49476e-05	6.2469e-06	0.000398863	0.000392718
	3,6-anhydro-d-hexose	0.000188785	7.87486e-05	4.5066e-05	2.42573e-05			3,6-anhydro-d-hexose	7.57872e-05	1.37246e-05	0.000175852	0.000153596
	3-Amino isobutyric acid	1.1625e-05	3.64899e-06	7.076e-06	3.93914e-06			3-Amino isobutyric acid	4.47564e-07	1.23095e-07	1.21854e-06	1.14081e-06
	3-Aminopropionitrile	2.05675e-06	8.68118e-07	2.4696e-06	1.06726e-06			3-Aminopropionitrile	4.69847e-06	1.97634e-06	6.25697e-06	5.06538e-06
	3-ETHYL-5-PHENYL-IMIDAZOLIDINE-2,4-DIONE	0.00186758	0.000284588	0.000648664	0.000179542			3-ETHYL-5-PHENYL-IMIDAZOLIDINE-2,4-DIONE	0.00477344	0.00260381	0.00223764	0.00155967
	3-Hydroxyisovaleric acid	3.3065e-07	1.78968e-07	3.749e-06	2.02852e-06			3-Hydroxyisovaleric acid	1.1287e-05	4.4928e-06	1.68873e-05	1.52851e-05
	3-hydroxypropionic acid	8.2373e-05	4.47004e-05	2.8528e-05	1.42659e-05			3-hydroxypropionic acid	1.69154e-05	5.99809e-06	7.56897e-05	7.11151e-05
	4-Aminobutyric acid	1.191e-06	6.15646e-07	2.2674e-06	1.25801e-06			4-Aminobutyric acid	4.20325e-07	8.54336e-08	2.09215e-06	1.65497e-06
	4-Coumaric acid	0.000204185	8.54839e-05	0.000116391	5.05256e-05			4-Coumaric acid	0.000584028	0.000255011	0.00272671	0.00205396
	4-Hydroxybenzoic acid	8.6125e-06	5.60165e-06	4.95e-06	2.44495e-06			4-Hydroxybenzoic acid	1.58911e-05	4.68286e-06	6.96513e-05	6.75463e-05
	4-hydroxybutyric acid	0.00754979	0.00346627	0.0149212	0.0063015			4-hydroxybutyric acid	0.00670516	0.00158917	0.00576366	0.00159208
	4-hydroxymandelic acid	9.80798e-07	5.42387e-07	5.916e-07	2.23534e-07			4-hydroxymandelic acid	2.96604e-06	7.13251e-07	1.30876e-05	7.4643e-06
	4-Hydroxyphenylpyruvic acid	0.00027275	8.50396e-05	0.000502049	0.000406824			4-Hydroxyphenylpyruvic acid	0.000172732	4.59898e-05	0.000147416	0.000112119
	4-Hydroxypyridine	5.435e-06	2.18717e-06	4.0198e-07	1.61228e-07			4-Hydroxypyridine	1.35197e-06	3.86542e-07	5.8219e-06	5.59175e-06
	5,6-Dihydrouracil	7.68e-06	3.42135e-06	9.33868e-05	2.62086e-05			5,6-Dihydrouracil	2.62464e-05	1.97838e-05	1.48989e-05	2.62442e-06
	5ALPHA,6ALPHA-EPOXYCHOLESTANE	1.226e-05	7.04486e-06	2.0508e-05	1.05843e-05			5ALPHA,6ALPHA-EPOXYCHOLESTANE	1.56628e-05	1.07666e-05	8.26413e-06	5.20751e-06
	5-Methylcytosine	0.000156956	8.5186e-05	4.8538e-06	1.59368e-06			5-Methylcytosine	1.15854e-05	4.17707e-06	0.000183365	0.000182597
	9-ETHYLPHENANTHRENE	1.45725e-06	6.2706e-07	2.134e-06	6.5263e-07			9-ETHYLPHENANTHRENE	1.49097e-06	9.10465e-07	4.08636e-07	2.21435e-07
	Adenine	0.00325486	0.00135665	0.0110632	0.00302473			Adenine	0.00666471	0.00282389	0.00742707	0.00184056
	Adenosine	0.000656964	0.000134476	0.0098702	0.0039985			Adenosine	0.00591746	0.00185472	0.00375705	0.0017062
	Allose_1	0.0125253	0.00158051	0.00575393	0.00315553			Allose_1	0.00998899	0.00253879	0.00559632	0.000873116
	alpha-Lactose	0.000151718	7.15179e-05	5.98306e-05	2.35926e-05			alpha-Lactose	8.66543e-05	1.48484e-05	0.000393666	0.000277994
	ANTI-4,5,8-TRIFLUORO-6-METHOXY-12,14,16-TRIMETHYL(2.2)METACYCLOPHANE	0.0112344	0.00179839	0.0169357	0.002067			ANTI-4,5,8-TRIFLUORO-6-METHOXY-12,14,16-TRIMETHYL(2.2)METACYCLOPHANE	0.00878509	0.000906769	0.00879002	0.00123209
	aspartate	5.45283e-05	2.6255e-05	1.1654e-05	6.97738e-06			aspartate	8.0962e-06	2.32532e-06	1.11362e-05	8.32398e-06
	BENZOIC ACID	5.175e-07	2.57432e-07	5.116e-07	1.67182e-07			BENZOIC ACID	6.44871e-06	2.53915e-06	9.9666e-06	6.79668e-06
	beta-gentiobiose	7.88008e-05	4.5143e-05	2.646e-05	6.4137e-06			beta-gentiobiose	0.000320153	0.000105484	0.000664233	0.00052973
	beta-mannosylglycerate	3.253e-05	1.19553e-05	2.20394e-05	7.01121e-06			beta-mannosylglycerate	4.65944e-05	3.44022e-05	0.00014535	5.16127e-05
	beta-sitosterol	1.20375e-05	5.96519e-06	2.96418e-05	1.84594e-05			beta-sitosterol	4.22745e-06	1.49989e-06	7.27235e-06	5.40784e-06
	bisphosphoglycerol	6.817e-06	4.51439e-06	1.38738e-05	1.20747e-05			bisphosphoglycerol	3.07682e-05	1.66083e-05	5.18883e-05	3.43468e-05
	Caffeic acid	7.12325e-07	3.96543e-07	4.822e-07	1.58746e-07			Caffeic acid	2.44943e-07	6.82154e-08	5.1904e-07	4.40782e-07
	caprylic acid	0.00032857	0.000182033	0.000330342	0.000298046			caprylic acid	0.000394519	4.67834e-05	0.000289421	7.59028e-05
	carnitine	4.3155e-06	2.38985e-06	1.8894e-06	8.38137e-07			carnitine	1.06692e-06	4.88692e-07	2.19297e-06	1.86256e-06
	Chlorogenic acid	0.000624636	0.000294057	0.000129936	4.73803e-05			Chlorogenic acid	0.00380004	0.0019632	0.00440717	0.00188221
	cis-gondoic acid	3.155e-05	1.64134e-05	2.6544e-05	1.23994e-05			cis-gondoic acid	1.19109e-05	3.73035e-06	3.21193e-05	2.8875e-05
	Citramalic acid	3.055e-06	1.19151e-06	3.06e-06	1.66663e-06			Citramalic acid	2.10785e-07	1.67763e-07	3.24423e-07	2.53432e-07
	citric acid	0.00118893	0.000571009	0.000916451	0.000559834			citric acid	0.00159209	0.000365673	0.00164645	0.000408606
	conduritol-beta-expoxide	1.80675e-07	5.43984e-08	7.4082e-07	5.45957e-07			conduritol-beta-expoxide	8.73177e-06	3.14232e-06	2.5715e-06	1.21633e-06
	coniferin	7.61265e-05	5.42032e-05	3.4266e-05	1.22019e-05			coniferin	0.00054491	0.000308057	0.00263648	0.000792586
	Cysteamine	4.9399e-05	2.23709e-05	1.91128e-05	1.48874e-05			Cysteamine	1.61802e-05	3.16164e-06	7.46196e-05	2.77299e-05
	D-(-)-Arabinose	0.000194829	8.47301e-05	0.000158001	6.94668e-05			D-(-)-Arabinose	0.000161397	6.25024e-05	0.000198239	0.000131865
	D-(-)-Fructose	0.0494942	0.00848331	0.063498	0.0153169			D-(-)-Fructose	0.0423747	0.00225618	0.0399458	0.00430971
	D-(-)-Penicillamine	0.000202604	8.16198e-05	0.000110931	6.02201e-05			D-(-)-Penicillamine	0.000190559	6.46571e-05	0.000209677	0.000129162
	D-(-)-Ribose	0.000180272	6.324e-05	0.000280176	0.000153949			D-(-)-Ribose	0.000514364	0.000326818	0.00111959	0.00103567
	D-(-)-Sorbitol	0.00426589	0.0016157	5.57e-06	1.50813e-06			D-(-)-Sorbitol	0.00950598	0.000684585	0.00969407	0.000970138
	D-(+)-Galacturonic acid	0.000547093	0.000389567	3.35324e-05	1.89544e-05			D-(+)-Galacturonic acid	0.00107356	0.000662672	0.00100007	0.000905209
	D-(+)-Glucosamine	0.00377544	0.00099727	5.1536e-07	1.79764e-07			D-(+)-Glucosamine	0.0003252	0.000169052	3.12308e-05	3.04342e-05
	D-(+)-Glucose	0.070254	0.00411401	0.0799952	0.0176089			D-(+)-Glucose	0.0631487	0.00993054	0.0618233	0.00388406
	D-(+)-Maltose	6.41305e-05	2.95781e-05	2.208e-05	7.26012e-06			D-(+)-Maltose	0.000299237	0.000179533	0.00109171	0.00074086
	D-(+)-Melezitose	2.51e-06	1.37408e-06	1.564e-06	3.94301e-07			D-(+)-Melezitose	8.59334e-06	5.47737e-06	7.52173e-06	2.93065e-06
	D-(+)-Raffinose	8.38e-07	9.77185e-08	1.2498e-06	3.10155e-07			D-(+)-Raffinose	2.90013e-06	1.10819e-06	2.22826e-06	9.9725e-07
	D-(+)-Trehalose	9.61813e-05	5.77851e-05	2.168e-05	4.35654e-06			D-(+)-Trehalose	9.79681e-05	4.37993e-05	0.000394754	0.000348956
	D-(+)-Xylose	0.000483851	0.000287387	0.000112987	4.45149e-05			D-(+)-Xylose	9.24921e-05	3.53619e-05	0.000184663	0.000168955
	D-Fructose 6-phosphate	0.00022052	9.92399e-05	1.7368e-05	8.78864e-06			D-Fructose 6-phosphate	0.000223603	9.41654e-05	0.000496344	0.000485273
	D-Glucose 6-phosphate	0.000143605	4.64655e-05	1.9564e-05	1.15814e-05			D-Glucose 6-phosphate	7.8347e-05	3.08588e-05	0.000198713	0.000188656
	Diethanolamine	5.9781e-06	4.1465e-06	4.124e-07	1.4816e-07			Diethanolamine	1.35444e-07	3.76579e-08	2.64836e-07	1.98291e-07
	dimethyl phthalate	7.575e-08	4.07751e-08	1.1476e-07	4.57872e-08			dimethyl phthalate	5.32345e-05	2.75092e-05	5.94295e-06	5.64808e-06
	DL-alpha-Hydroxybutyric acid	5.82e-06	1.30272e-06	2.1292e-05	1.56993e-05			DL-alpha-Hydroxybutyric acid	1.09346e-05	5.43228e-06	3.38367e-06	1.00766e-06
	DL-beta-Hydroxybutyric acid	2.1275e-07	5.25798e-08	9.453e-07	4.63902e-07			DL-beta-Hydroxybutyric acid	3.55351e-07	2.79014e-07	6.32546e-07	5.58167e-07
	DL-Malic acid	0.00107634	0.000764794	0.00256092	0.0023549			DL-Malic acid	0.00120178	0.000951568	0.00392644	0.00184349
	D-Panose	7.0475e-06	2.76584e-06	1.383e-05	6.24377e-06			D-Panose	0.000123627	0.000116432	1.17003e-05	8.20565e-06
	D-Ribose 5-phosphate	7.45363e-05	2.52617e-05	0.000102193	6.58471e-05			D-Ribose 5-phosphate	0.000766606	0.000575261	0.00050528	0.000209144
	D-Sorbitol 6-phosphate	6.43408e-05	2.93809e-05	6.868e-06	2.89657e-06			D-Sorbitol 6-phosphate	1.1948e-05	6.08718e-06	1.15858e-05	1.06751e-05
	D-Threitol	6.09798e-05	2.2487e-05	6.72984e-05	2.28094e-05			D-Threitol	0.000142706	5.02152e-05	0.000168883	0.00011041
	D-Xylulose	0.000274363	0.000169306	0.000320574	0.000160179			D-Xylulose	8.5005e-05	3.21304e-05	0.000122023	8.54842e-05
	Elaidic acid	0.00241281	0.000683788	0.000730642	0.000725398			Elaidic acid	0.00477512	0.000689666	0.00426871	0.000586489
	Epicatechin	0.00209086	0.000669384	0.0064521	0.00278573			Epicatechin	0.00139115	0.000588452	0.00217356	0.000718603
	erythronic acid lactone	6.098e-07	2.82075e-07	5.091e-07	2.79489e-07			erythronic acid lactone	4.43597e-07	9.09279e-08	9.81344e-07	6.77737e-07
	Ethanolamine	0.016172	0.00139083	0.0176524	0.0036867			Ethanolamine	0.0120303	0.00121016	0.00832249	0.000788732
	ETHYL 2-PYRROLIDONYLACETATE	5.94e-07	3.35408e-07	5.1566e-07	2.4471e-07			ETHYL 2-PYRROLIDONYLACETATE	5.43902e-06	2.17693e-06	6.01127e-06	5.12937e-06
	GABA	0.000740757	0.000220547	0.00158032	0.00124616			GABA	0.0072966	0.00214159	0.000763124	0.000308373
	galactinol	0.000172232	6.38838e-05	0.000125866	1.03519e-05			galactinol	0.000676013	0.00014866	0.000694119	0.000252323
	galactitol	0.000501432	0.000193026	1.3146e-06	5.89627e-07			galactitol	0.000482298	0.000283632	0.00058173	0.000330645
	galactonic acid	0.00196543	0.00150018	0.00233044	0.00138883			galactonic acid	0.0091102	0.00226017	0.00235064	0.000962087
	galactose-6-phosphate 2	0.000488466	0.000246478	4.45744e-05	2.69646e-05			galactose-6-phosphate 2	0.000454504	0.000252396	0.000734972	0.000711812
	gamma-Linolenic acid	1.13055e-06	8.23917e-07	0.00083365	0.000513401			gamma-Linolenic acid	1.51414e-06	8.87654e-07	1.82001e-06	9.97436e-07
	glucoheptulose	0.000125385	6.14655e-05	5.48544e-05	2.66506e-05			glucoheptulose	0.000103925	4.16302e-05	8.57699e-05	5.28083e-05
	Gluconic acid	0.000686427	0.000410794	1.2112e-05	4.8896e-06			Gluconic acid	0.000363906	0.000167809	0.000737314	0.000476545
	Glucosamine	0.000237088	0.000135529	4.184e-06	1.62813e-06			Glucosamine	0.000380694	0.000161576	0.000116785	0.000114615
	glucose-1-phosphate	5.43913e-05	2.99467e-05	9.84216e-05	8.31196e-05			glucose-1-phosphate	1.88529e-05	7.37969e-06	6.23496e-05	4.895e-05
	glutamate	0.00164022	0.00119385	0.000497144	0.000472636			glutamate	4.42979e-05	2.00181e-05	8.13822e-05	5.44334e-05
	Glutaric acid	0.000133394	9.42406e-05	0.000100103	7.77947e-05			Glutaric acid	1.06567e-05	2.99807e-06	5.51221e-05	4.49019e-05
	Glyceric acid	0.000581334	0.000312341	0.000194371	9.04778e-05			Glyceric acid	0.0018586	0.00108529	0.00162024	0.00150969
	Glycerol	0.0364612	0.00407847	0.0433374	0.00866087			Glycerol	0.0163926	0.00230543	0.0114047	0.00305315
	glycerol-3-galactoside	1.9945e-05	8.59222e-06	4.338e-06	1.31702e-06			glycerol-3-galactoside	1.65425e-05	5.58479e-06	0.000131729	0.000129978
	glycerol-alpha-phosphate	8.48825e-06	5.79438e-06	1.41154e-06	1.03357e-06			glycerol-alpha-phosphate	1.05355e-05	9.56856e-06	0.00094516	0.000347866
	Glycine	0.000268776	9.52885e-05	0.000108528	4.80103e-05			Glycine	0.000139458	5.16386e-05	5.93174e-05	4.71271e-05
	Glycolic acid	9.03065e-05	5.36237e-05	7.05924e-05	3.52616e-05			Glycolic acid	3.2777e-05	1.2674e-05	0.000113953	0.000101888
	hexitol	3.83493e-05	1.74656e-05	3.7108e-05	1.15068e-05			hexitol	0.00082566	0.000527394	0.001242	0.000895448
	hexose-6-phosphate	2.46575e-06	6.25173e-07	1.122e-07	1.82406e-08			hexose-6-phosphate	1.18244e-07	3.74255e-08	5.03279e-07	4.6983e-07
	homoserine	3.95038e-05	2.62927e-05	1.6834e-05	9.8507e-06			homoserine	6.61016e-07	2.65475e-07	4.33423e-07	2.87643e-07
	hydroquinone	1.34525e-06	5.90511e-07	1.0506e-06	4.29111e-07			hydroquinone	1.4913e-06	3.74208e-07	3.11294e-06	2.66695e-06
	Icosanoic acid	9.2725e-06	5.46061e-06	5.28e-06	3.1938e-06			Icosanoic acid	5.17002e-06	2.19202e-06	2.93305e-05	2.70793e-05
	Inosine	9.4687e-05	4.65353e-05	0.000110188	5.81129e-05			Inosine	6.09948e-05	2.29856e-05	0.000198702	0.00015495
	Inositol	0.00543244	0.00170728	0.000458331	0.000205607			Inositol	0.0145154	0.00105527	0.0137894	0.00121078
	inositol-4-monophosphate	8.48935e-05	3.14397e-05	0.000179665	8.11424e-05			inositol-4-monophosphate	0.000236413	0.000109578	0.000316195	0.000239197
	inulotriose	1.5455e-06	3.0248e-07	2.9862e-06	1.19677e-06			inulotriose	3.93227e-06	1.34961e-06	3.76957e-06	9.02555e-07
	isocitric acid	0.00898795	0.00220357	0.011976	0.00333651			isocitric acid	0.00446157	0.00141055	0.0024202	0.00115649
	isoleucine	0.000650938	0.000309806	8.82162e-05	5.70625e-05			isoleucine	2.94759e-05	1.20819e-05	1.85405e-05	1.34707e-05
	Isopentenyladenosine	3.21295e-05	2.02351e-05	7.07478e-05	4.64537e-05			Isopentenyladenosine	0.0012676	0.000796642	6.58202e-05	5.75942e-05
	isothreonic acid	0.000847904	0.000629277	0.000739823	0.000685162			isothreonic acid	0.000996434	0.000422176	0.000798178	0.000365676
	L-(-)-Arabitol	1.975e-06	6.58669e-07	5.733e-06	5.29433e-06			L-(-)-Arabitol	8.1736e-07	3.26868e-07	1.19745e-06	5.96699e-07
	L-(-)-Malic acid	0.00786082	0.0016881	0.00407707	0.00308017			L-(-)-Malic acid	0.0042788	0.00187778	0.00655646	0.00193003
	L-(-)-Proline	0.000745618	0.000262639	0.000236382	0.000156448			L-(-)-Proline	2.1514e-05	1.53504e-05	2.9635e-06	1.64856e-06
	L(+)-Cystathionine	2.038e-05	5.26724e-06	3.13552e-06	2.91673e-06			L(+)-Cystathionine	1.68139e-05	5.3639e-06	0.000347908	0.00034762
	L-5-Oxoproline	0.0158502	0.00124911	0.000874848	0.000411099			L-5-Oxoproline	0.000125207	4.87401e-05	0.000187692	6.85803e-05
	lactic acid	3.46158e-05	1.86489e-05	2.1086e-05	1.30505e-05			lactic acid	1.15515e-05	2.8045e-06	4.3505e-05	3.88195e-05
	Lactitol	3.58975e-05	1.46426e-05	1.4356e-05	6.37498e-06			Lactitol	0.00466617	0.00167063	0.00232822	0.00172959
	lactobionic acid	4.08018e-05	1.77743e-05	2.3274e-05	1.27839e-05			lactobionic acid	0.000858543	0.000613961	0.00174218	0.00170948
	lactose	1.15475e-05	4.33092e-06	5.5e-06	1.20881e-06			lactose	9.35414e-05	6.34944e-05	0.000314861	0.000294215
	lactulose	2.75233e-05	1.41431e-05	0.000525368	0.000520534			lactulose	0.000921973	0.000454909	0.00169352	0.000386763
	L-Alanine	0.000115287	6.28741e-05	4.00488e-05	2.1704e-05			L-Alanine	4.8853e-05	2.85026e-05	4.76744e-06	2.26863e-06
	L-Ascorbic acid	0.00462319	0.00120678	0.00542786	0.00346422			L-Ascorbic acid	0.00405044	0.00110403	0.0043168	0.00075833
	L-Asparagine	0.000416599	0.000189845	5.46258e-05	2.26753e-05			L-Asparagine	3.21546e-05	7.0257e-06	3.09556e-05	1.22522e-05
	L-Glutamic acid	0.00314881	0.000785573	0.000150264	6.11146e-05			L-Glutamic acid	0.000123193	7.2253e-05	0.000152821	9.73779e-05
	L-Iditol	0.00731695	0.00272139	0.000308501	7.6475e-05			L-Iditol	0.0133405	0.00510815	0.00847282	0.00159222
	Linoleic acid	0.0132336	0.00104749	0.0137852	0.00172482			Linoleic acid	0.00627634	0.000851154	0.00490636	0.000664755
	Linolenic acid	2.813e-07	1.45141e-07	0.000875529	0.000363905			Linolenic acid	2.6298e-07	6.33793e-08	0.000174193	0.000113878
	L-Rhamnose	0.000720652	0.000320102	9.2562e-06	3.60759e-06			L-Rhamnose	1.66452e-05	4.20785e-06	5.49537e-05	4.86758e-05
	L-Serine	0.000612932	0.000388116	9.70612e-05	4.87592e-05			L-Serine	4.70873e-05	1.77142e-05	2.11354e-05	1.00671e-05
	L-Threonine	0.000274584	0.000182848	2.6154e-05	9.98252e-06			L-Threonine	2.15719e-05	1.15867e-05	6.05509e-05	5.01403e-05
	L-Tryptophan	6.3075e-06	2.0228e-06	4.558e-06	2.56687e-06			L-Tryptophan	2.77723e-06	1.55982e-06	1.66631e-06	8.34413e-07
	L-Valine	1.72228e-05	6.33658e-06	8.857e-06	5.5471e-06			L-Valine	4.76542e-06	4.37649e-06	3.57318e-07	1.76187e-07
	lysine	4.30813e-05	1.74146e-05	3.31036e-05	3.2679e-05			lysine	8.8105e-05	4.65246e-05	3.06168e-05	9.0129e-06
	lyxitol	0.00329467	0.000937753	0.00016868	0.000105195			lyxitol	6.90341e-05	2.71162e-05	6.28238e-05	5.3056e-05
	malate	0.00307345	0.00132724	0.000174132	9.88429e-05			malate	0.00120282	0.000951349	0.003162	0.00182264
	Malonic acid	9.5e-06	6.56295e-06	3.784e-06	1.78688e-06			Malonic acid	5.73121e-06	1.651e-06	1.89354e-05	1.73108e-05
	Maltose	0.000391558	9.90443e-05	0.000636321	0.000161369			Maltose	0.00334758	0.00123621	0.00289885	0.00187711
	Maltotriose	0.000576223	0.000434508	0.000929545	0.000451107			Maltotriose	0.00060045	0.000388062	0.000341716	0.000268181
	mannonic acid	0.0020025	0.00090944	9.74314e-05	3.14405e-05			mannonic acid	2.22991e-05	6.75839e-06	0.00130922	0.00129835
	Melezitose	0.000161904	0.000123245	2.8206e-05	1.55638e-05			Melezitose	0.000142396	0.000127201	6.19707e-05	5.56684e-05
	Melibiose	0.000100673	3.48033e-05	0.00014243	0.000100332			Melibiose	0.00534322	0.00165681	0.0023998	0.00142116
	Mesaconic acid	9.17e-06	4.06727e-06	1.51e-05	7.0902e-06			Mesaconic acid	1.14297e-05	5.01671e-06	1.499e-05	1.06219e-05
	meso-Erythritol	1.5905e-05	9.32495e-06	8.54762e-05	7.43869e-05			meso-Erythritol	1.24752e-05	5.55645e-06	0.000139289	0.00012956
	methanolphosphate	4.7808e-05	2.13711e-05	6.1548e-06	5.53707e-06			methanolphosphate	1.39966e-05	1.16103e-05	1.39358e-05	1.0346e-05
	METHYL 3-HYDROXYTETRADECANOATE	0.0159081	0.00216651	0.0102848	0.00541825			METHYL 3-HYDROXYTETRADECANOATE	0.00775833	0.00209293	0.010605	0.00196657
	methyl O-D-galactopyranoside	0.0049866	0.00108006	0.00279988	0.000458067			methyl O-D-galactopyranoside	0.00439832	0.000993904	0.00461677	0.000605469
	Methylmalonic acid	1.55475e-06	8.90205e-07	4.44e-07	1.20045e-07			Methylmalonic acid	1.13892e-05	4.44686e-06	1.70778e-05	1.5244e-05
	Myo-Inositol	0.0158587	0.00264834	0.025008	0.00820845			Myo-Inositol	0.0174228	0.000705113	0.0165808	0.00103973
	Myricetin	2.6325e-06	1.37958e-06	6.088e-06	3.77079e-06			Myricetin	6.3818e-06	4.60773e-06	6.85571e-06	3.84608e-06
	myristic acid	0.000109372	3.08784e-05	0.0001199	5.03259e-05			myristic acid	8.91782e-05	1.58928e-05	0.000140893	5.74269e-05
	N-Acetyl-D-glucosamine	0.000825742	0.000328096	0.000136747	4.7043e-05			N-Acetyl-D-glucosamine	0.00194709	0.000651344	0.000818722	0.000245299
	n-acetyl-d-hexosamine	0.000397837	0.000253181	0.000357563	0.000207275			n-acetyl-d-hexosamine	0.000196705	8.96073e-05	0.000227553	0.000199169
	N-acetylmannosamine	5.0955e-06	3.14005e-06	2.2908e-06	1.03821e-06			N-acetylmannosamine	9.222e-06	4.78985e-06	5.07446e-06	1.06016e-06
	Nicotinic acid	7.2425e-06	2.95711e-06	2.779e-06	1.63557e-06			Nicotinic acid	5.40484e-06	1.86145e-06	3.58628e-06	2.89022e-06
	N-Methyl-DL-Alanine	3.893e-07	2.23688e-07	2.5898e-07	1.47796e-07			N-Methyl-DL-Alanine	1.31373e-06	5.16727e-07	6.00275e-07	4.991e-07
	NONANEDIOIC ACID	4.64893e-05	2.76064e-05	7.72952e-05	4.25212e-05			NONANEDIOIC ACID	1.28082e-05	3.26717e-06	2.78697e-05	2.17386e-05
	octanol	6.465e-07	2.97158e-07	1.008e-06	3.70963e-07			octanol	2.95286e-07	6.6445e-08	7.12858e-07	5.67791e-07
	ononitol	0.00327498	0.00174899	0.00836436	0.004434			ononitol	0.00198374	0.000597561	0.00228624	0.000751557
	palmitic acid	0.0168026	0.000709339	0.0162057	0.00191075			palmitic acid	0.0126211	0.00137345	0.0119415	0.000391879
	Panose_1	1.80525e-06	7.57239e-07	3.1408e-06	1.17042e-06			Panose_1	2.55946e-06	1.13882e-06	3.73695e-06	2.88884e-06
	Panose_2	1.04203e-05	7.45681e-06	2.624e-06	8.20278e-07			Panose_2	5.82948e-06	2.67208e-06	3.16319e-06	2.10027e-06
	p-Coummaric acid	0.000363349	9.00491e-05	0.000116391	5.05256e-05			p-Coummaric acid	0.0027295	0.00206095	0.00458342	0.00237626
	Pelargonic acid	1.32275e-06	6.48484e-07	3.303e-06	2.18051e-06			Pelargonic acid	9.27435e-07	2.96319e-07	1.78583e-06	1.20043e-06
	pentonic acid	4.87288e-05	3.13046e-05	0.000134038	8.37882e-05			pentonic acid	1.19185e-05	3.93404e-06	4.43839e-05	3.68067e-05
	phenylalanine	1.4725e-05	4.48664e-06	1.9168e-06	9.25389e-07			phenylalanine	4.74461e-06	1.23189e-06	8.83479e-06	7.90018e-06
	phenylalanine minor	3.06708e-05	1.95013e-05	1.2804e-05	7.24926e-06			phenylalanine minor	7.86633e-06	3.90155e-06	9.62434e-06	6.65634e-06
	phenylalanine TBS	0.00145536	0.000337796	0.00155509	0.000919481			phenylalanine TBS	0.00203805	0.000945988	0.00315696	0.00069512
	phosphate	5.95e-05	6.18248e-06	0.00011638	6.43776e-05			phosphate	3.7327e-05	1.2298e-05	8.47766e-05	2.37934e-05
	p-Hydroxybenzaldehyde	9.705e-07	4.65494e-07	1.4432e-06	4.65999e-07			p-Hydroxybenzaldehyde	1.07622e-05	6.80178e-06	3.73612e-06	2.68508e-06
	pinitol	0.01753	0.00115799	0.0216332	0.00347135			pinitol	0.0110141	0.00297293	0.0174861	0.0020419
	Plamitic acid(16:0)	0.0115357	0.000817285	0.00890265	0.00365401			Plamitic acid(16:0)	0.00818105	0.00184969	0.00745711	0.00157084
	Psicose_2_major+Tagatose_2_major	0.0133172	0.00230418	0.0169626	0.00470325			Psicose_2_major+Tagatose_2_major	0.00855259	0.000240672	0.0101297	0.00103047
	Pyroglutamic acid	7.35825e-05	4.65127e-05	0.000534992	0.000492675			Pyroglutamic acid	0.000193782	6.90976e-05	2.04314e-05	9.83567e-06
	Pyrophosphoric acid	0.017418	0.00164046	0.0106043	0.00490434			Pyrophosphoric acid	0.0134166	0.00282183	0.0131813	0.00120904
	Quinic acid	0.0114057	0.00332949	0.00594473	0.00463401			Quinic acid	0.0101477	0.00251516	0.0127978	0.00141482
	R-(-)-1-Amino-2-propanol	0.000162016	9.86835e-05	1.17546e-05	8.79266e-06			R-(-)-1-Amino-2-propanol	1.12552e-05	2.89614e-06	6.15997e-05	6.11649e-05
	rac-Glycerol 3-phosphoate	0.000225566	7.58597e-05	0.000221653	0.000152296			rac-Glycerol 3-phosphoate	0.00113065	0.000684205	0.00213344	0.000627888
	Ribitol	0.00685934	0.00211633	0.00157153	0.000763672			Ribitol	0.00305355	0.00111534	0.0014077	0.00113039
	ribonic acid RI 599680	0.000550369	0.000262004	0.00064989	0.000394526			ribonic acid RI 599680	0.000147136	3.61456e-05	0.000286304	0.000192318
	S-Carboxymethyl-L-cysteine	0.00020585	0.000121293	4.94388e-05	2.73578e-05			S-Carboxymethyl-L-cysteine	0.000956978	0.000603523	0.000911827	0.000358552
	Shikimic acid	0.00673359	0.00163052	0.00528542	0.00142481			Shikimic acid	0.00864757	0.00125879	0.00893552	0.00133703
	Sinigrin	0.000144546	0.000106975	2.6488e-06	1.56463e-06			Sinigrin	1.52726e-05	7.30717e-06	0.000112918	0.000111087
	sophorose	4.8025e-06	2.35719e-06	2.3784e-06	1.00045e-06			sophorose	3.8458e-05	1.99515e-05	0.000103502	0.000101522
	Stearic acid(17:0)	0.00142003	0.000475968	0.000645845	0.000561397			Stearic acid(17:0)	0.00127239	0.000940605	0.00106437	0.000674003
	Succinic acid	9.33678e-05	5.52814e-05	0.000162809	0.000128306			Succinic acid	3.05066e-05	1.16237e-05	0.000110738	9.76707e-05
	Sucrose	0.0313001	0.00623691	0.063167	0.0123443			Sucrose	0.0341453	0.00993276	0.0473434	0.00806477
	sucrose-6-phosphate	1.49925e-05	8.65238e-06	1.1516e-05	5.17406e-06			sucrose-6-phosphate	3.2964e-05	1.78254e-05	5.29913e-05	1.68716e-05
	sulfuric acid	1.1125e-06	5.39385e-07	5.708e-06	4.31588e-06			sulfuric acid	3.99771e-06	1.95896e-06	1.17849e-05	9.78641e-06
	Tagatose	0.0416625	0.00573155	0.0398982	0.0105121			Tagatose	0.0270562	0.00368407	0.0315367	0.00272087
	tartaric acid	0.000227415	0.000118382	6.5026e-05	2.93975e-05			tartaric acid	6.46793e-05	2.88347e-05	7.27511e-05	3.68915e-05
	Threonic acid	0.00123243	0.000564029	0.000881506	0.000663586			Threonic acid	0.00140384	0.000428817	0.00148996	0.000530467
	Threonine	4.0115e-06	1.49016e-06	5.36386e-05	2.9089e-05			Threonine	1.13565e-05	5.47874e-06	1.25535e-05	1.09914e-05
	trans-4-Hydroxy-3-methoxycinnamate	9.15e-06	3.93893e-06	3.936e-06	8.85859e-07			trans-4-Hydroxy-3-methoxycinnamate	8.17028e-05	4.42338e-05	5.86849e-05	3.73111e-05
	trans-4-Hydroxy-L-proline	0.00128788	0.0004432	5.03687e-05	3.67655e-05			trans-4-Hydroxy-L-proline	1.2109e-05	5.38275e-06	6.96285e-06	4.44233e-06
	trans-4-hydroxy-L-proline minor1	4.00638e-05	2.38637e-05	1.1448e-05	6.51714e-06			trans-4-hydroxy-L-proline minor1	1.37916e-05	5.94048e-06	1.16877e-05	8.76805e-06
	trans-Cinnamic acid	5.84575e-06	3.91318e-06	6.55466e-05	6.24685e-05			trans-Cinnamic acid	7.73868e-06	4.84617e-06	2.84894e-05	1.44053e-05
	Trehalose	1.2055e-06	4.00613e-07	1.03e-06	2.83689e-07			Trehalose	2.52691e-05	1.34675e-05	0.000147747	0.000141739
	trisaccharide	1.437e-05	7.19921e-06	1.5478e-05	7.96435e-06			trisaccharide	1.51478e-05	5.59127e-06	4.54569e-05	1.89e-05
	Turanose	4.3645e-06	1.72705e-06	3.926e-06	2.04617e-06			Turanose	2.41862e-05	1.34137e-05	0.000167	0.000165393
	tyrosine	0.000110427	2.36425e-05	1.5284e-05	7.35868e-06			tyrosine	0.000100032	2.26104e-05	2.91795e-05	8.97563e-06
	Urea	8.235e-07	3.05354e-07	2.582e-06	1.4353e-06			Urea	1.85451e-06	1.25664e-06	0.000580022	0.000573908
	Uridine	0.000198734	0.000109265	0.000135581	8.3898e-05			Uridine	9.0422e-05	2.77832e-05	0.000184165	0.000133142
	Uridine 5'-diphospho-N-acetylglucosamine	0.011931	0.0034494	0.0137023	0.00460508			Uridine 5'-diphospho-N-acetylglucosamine	0.0105685	0.000957996	0.00971985	0.00179003
	Urocanic acid	0.000151473	5.64965e-05	2.3222e-05	9.89224e-06			Urocanic acid	0.000534006	0.000168304	0.000341674	0.000124068
	Xylitol	0.00990177	0.00263395	0.00012359	9.13723e-05			Xylitol	0.000907401	0.000594796	0.000573222	0.000567153
	Xylonic acid	4.065e-06	1.81484e-06	4.182e-06	1.60372e-06			Xylonic acid	3.70374e-06	7.66935e-07	1.3338e-05	7.06544e-06
	xylonolactone NIST	3.351e-05	1.6647e-05	3.55612e-05	2.13078e-05			xylonolactone NIST	1.4614e-05	3.04442e-06	5.37715e-05	4.71312e-05
	xylose	0.00185332	0.00139783	5.99862e-05	2.41011e-05			xylose	7.23716e-05	4.32531e-05	0.000114602	8.86178e-05
	zymosterol	1.298e-05	8.9906e-06	8.778e-06	3.75334e-06			zymosterol	5.00925e-06	3.59728e-06	6.82155e-06	4.6798e-06
