# Supplementary material for: Study of the Pollen Grain Metabolome under Deposition of Nitrogen and Phosphorus in Taxus baccata L. and Juniperus communis L
Source: Int J Mol Sci. 2022 Nov 15;23(22):14105. doi: 10.3390/ijms232214105 (PMC9692909; doi:10.3390/ijms232214105)
Supplement: Supplementary file 1 [file ijms-23-14105-s001.zip › Supplementary_Table_S2.xlsx]

## Sheet: Arkusz1
Table S2.	Metabolites set of Juniperus communis L. and Taxus baccata L. dry pollen grains
	Metabolite Set	Total	Hits	Expect	P value	Holm P	FDR
﻿	Galactose metabolism	27	11	1.34	1.45E-8	1.22E-6	8.39E-7
﻿	Aminoacyl-tRNA biosynthesis	48	14	2.38	2.0E-8	1.66E-6	8.39E-7
﻿	Starch and sucrose metabolism	18	7	0.891	1.13E-5	9.28E-4	3.17E-4
﻿	Alanine, aspartate and glutamate metabolism	28	8	1.39	3.46E-5	0.00281	7.27E-4
﻿	Pentose and glucuronate interconversions	18	6	0.891	1.39E-4	0.0111	0.00234
﻿	Phenylalanine, tyrosine and tryptophan biosynthesis	4	3	0.198	4.5E-4	0.0355	0.0063
﻿	Glyoxylate and dicarboxylate metabolism	32	7	1.58	6.82E-4	0.0532	0.00818
﻿	Amino sugar and nucleotide sugar metabolism	37	7	1.83	0.00171	0.131	0.0179
﻿	Pentose phosphate pathway	22	5	1.09	0.00353	0.268	0.0319
﻿	Arginine biosynthesis	14	4	0.693	0.0038	0.285	0.0319
﻿	Butanoate metabolism	15	4	0.742	0.00499	0.369	0.0381
﻿	Valine, leucine and isoleucine biosynthesis	8	3	0.396	0.00545	0.398	0.0381
﻿	Citrate cycle (TCA cycle)	20	4	0.99	0.0147	1.0	0.0947
﻿	Glycine, serine and threonine metabolism	33	5	1.63	0.0208	1.0	0.125
﻿	Biosynthesis of unsaturated fatty acids	36	5	1.78	0.0294	1.0	0.165
﻿	D-Glutamine and D-glutamate metabolism	6	2	0.297	0.0318	1.0	0.167
﻿	Purine metabolism	65	7	3.22	0.0378	1.0	0.187
﻿	Histidine metabolism	16	3	0.792	0.0409	1.0	0.191
﻿	Ascorbate and aldarate metabolism	8	2	0.396	0.0557	1.0	0.246
﻿	Pantothenate and CoA biosynthesis	19	3	0.94	0.0637	1.0	0.268
﻿	Ubiquinone and other terpenoid-quinone biosynthesis	9	2	0.445	0.0694	1.0	0.278
﻿	beta-Alanine metabolism	21	3	1.04	0.0816	1.0	0.307
﻿	Phenylalanine metabolism	10	2	0.495	0.084	1.0	0.307
﻿	Neomycin, kanamycin and gentamicin biosynthesis	2	1	0.099	0.0965	1.0	0.338
﻿	Propanoate metabolism	23	3	1.14	0.101	1.0	0.34
﻿	Arginine and proline metabolism	38	4	1.88	0.115	1.0	0.37
﻿	Glycolysis / Gluconeogenesis	26	3	1.29	0.134	1.0	0.417
﻿	Glutathione metabolism	28	3	1.39	0.158	1.0	0.473
﻿	Nicotinate and nicotinamide metabolism	15	2	0.742	0.168	1.0	0.485
﻿	Inositol phosphate metabolism	30	3	1.48	0.182	1.0	0.503
﻿	Glycerolipid metabolism	16	2	0.792	0.186	1.0	0.503
﻿	Linoleic acid metabolism	5	1	0.247	0.224	1.0	0.589
﻿	Fructose and mannose metabolism	20	2	0.99	0.26	1.0	0.649
﻿	Nitrogen metabolism	6	1	0.297	0.263	1.0	0.649
﻿	Valine, leucine and isoleucine degradation	40	3	1.98	0.317	1.0	0.759
﻿	Taurine and hypotaurine metabolism	8	1	0.396	0.334	1.0	0.759
﻿	Sulfur metabolism	8	1	0.396	0.334	1.0	0.759
﻿	Lysine degradation	25	2	1.24	0.353	1.0	0.781
﻿	Biotin metabolism	10	1	0.495	0.399	1.0	0.859
﻿	Fatty acid biosynthesis	47	3	2.33	0.414	1.0	0.869
﻿	Porphyrin and chlorophyll metabolism	30	2	1.48	0.443	1.0	0.907
﻿	alpha-Linolenic acid metabolism	13	1	0.643	0.484	1.0	0.963
﻿	Cysteine and methionine metabolism	33	2	1.63	0.493	1.0	0.963
﻿	Glycosylphosphatidylinositol (GPI)-anchor biosynthesis	14	1	0.693	0.51	1.0	0.974
﻿	Pyrimidine metabolism	39	2	1.93	0.584	1.0	1.0
﻿	Tyrosine metabolism	42	2	2.08	0.626	1.0	1.0
﻿	Selenocompound metabolism	20	1	0.99	0.64	1.0	1.0
﻿	Sphingolipid metabolism	21	1	1.04	0.658	1.0	1.0
﻿	Pyruvate metabolism	22	1	1.09	0.675	1.0	1.0
﻿	Phosphatidylinositol signaling system	28	1	1.39	0.762	1.0	1.0
﻿	Glycerophospholipid metabolism	36	1	1.78	0.843	1.0	1.0
﻿	Fatty acid elongation	38	1	1.88	0.858	1.0	1.0
﻿	Fatty acid degradation	39	1	1.93	0.865	1.0	1.0
﻿	Tryptophan metabolism	41	1	2.03	0.879	1.0	1.0
﻿	Steroid biosynthesis	42	1	2.08	0.885	1.0	1.0
﻿	Primary bile acid biosynthesis	46	1	2.28	0.907	1.0	1.0
