# Supplementary material for: Study of the Pollen Grain Metabolome under Deposition of Nitrogen and Phosphorus in Taxus baccata L. and Juniperus communis L
Source: Int J Mol Sci. 2022 Nov 15;23(22):14105. doi: 10.3390/ijms232214105 (PMC9692909; doi:10.3390/ijms232214105)
Supplement: Supplementary file 1 [file ijms-23-14105-s001.zip › Supplementary_Table_S3.xlsx]

## Sheet: Arkusz1
Table S3_ Metabolites identified by fold change analysis in dry pollen grains produced by long-term fertilized Juniperus communis L. compared to non-fertilized plants.
	Matabolite	Fold Change	log2(FC)
	Linolenic acid	6.6528e-12	-37.129
	gamma-Linolenic acid	1.0006e-11	-36.54
	D-(+)-Glucosamine	2.6806e+10	34.642
	D-(-)-Sorbitol	3.122e+09	31.54
	galactitol	2147900000	31
	1,5-Anhydro-D-glucitol	1165500000	30.118
	trans-Cinnamic acid	1.5809e-09	-29.237
	lactulose	1.7289e-09	-29.107
	Sinigrin	534910000	28.995
	L-Rhamnose	462880000	28.786
	meso-Erythritol	3.4676e-09	-28.103
	Pyroglutamic acid	3.8015e-09	-27.971
	Glucosamine	195440000	27.542
	5,6-Dihydrouracil	7.3037e-09	-27.029
	Maltotriose	8.2089e-09	-26.86
	Threonine	9.0995e-09	-26.712
	pentonic acid	1.4022e-08	-26.088
	Gluconic acid	57365000	25.774
	Isopentenyladenosine	2.1972e-08	-25.44
	L-Threonine	42166000	25.33
	xylonolactone NIST	2.4662e-08	-25.273
	glucose-1-phosphate	2.4679e-08	-25.272
	galactonic acid	3.1037e-08	-24.941
	lysine	3.3071e-08	-24.85
	NONANEDIOIC ACID	4.5917e-08	-24.376
	beta-sitosterol	4.8645e-08	-24.293
	tyrosine	18955000	24.176
	Succinic acid	5.4241e-08	-24.136
	isothreonic acid	5.6216e-08	-24.084
	(-)-Epigallo catechin	6.4756e-08	-23.88
	D-Glucose 6-phosphate	15188000	23.856
	D-Fructose 6-phosphate	15083000	23.846
	phosphate	6.6761e-08	-23.836
	D-Xylulose	6.6819e-08	-23.835
	Inosine	7.7913e-08	-23.614
	Urocanic acid	6927300	22.724
	Glycolic acid	1.4469e-07	-22.721
	Melibiose	1.6082e-07	-22.568
	Glutaric acid	1.6301e-07	-22.549
	n-acetyl-d-hexosamine	2.2804e-07	-22.064
	Uridine	2.3266e-07	-22.035
	alpha-Lactose	3.1786e-07	-21.585
	L-Alanine	3.916e-07	-21.284
	xylose	121.48	6.9246
	D-(+)-Galacturonic acid	49.563	5.6312
	3-Hydroxyisovaleric acid	0.029177	-5.099
	3,6-anhydro-d-hexose	25.241	4.6577
	Adenosine	0.043475	-4.5237
	trans-4-Hydroxy-L-proline	22.627	4.5
	Adenine	0.045231	-4.4665
	tartaric acid	18.571	4.2149
	L-Asparagine	18.363	4.1987
	lyxitol	15.421	3.9468
	L-Iditol	14.995	3.9064
	sulfuric acid	0.071784	-3.8002
	ononitol	0.071949	-3.7969
	Xylitol	11.788	3.5592
	5-Methylcytosine	10.451	3.3856
	4-hydroxybutyric acid	0.10289	-3.2808
	glutamate	0.10564	-3.2428
	L-Glutamic acid	9.0662	3.1805
	D-Panose	0.11413	-3.1312
	Mesaconic acid	0.11468	-3.1243
	malate	8.2599	3.0461
	(7Z,11Z)-7,11-HEXADECADIENOL	8.091	3.0163
	myristic acid	0.1294	-2.9501
	Diethanolamine	7.695	2.9439
	isoleucine	7.497	2.9063
	Myricetin	0.13679	-2.87
	Urea	0.13679	-2.8699
	R-(-)-1-Amino-2-propanol	7.2819	2.8643
	ribonic acid RI 599680	0.14192	-2.8168
	2-METHYLPENTANOIC ACID	0.14353	-2.8005
	dimethyl phthalate	0.14902	-2.7464
	Pelargonic acid	0.15097	-2.7277
	phenylalanine	6.2127	2.6352
	hexose-6-phosphate	6.0848	2.6052
	5ALPHA,6ALPHA-EPOXYCHOLESTANE	0.17176	-2.5416
	L-(-)-Proline	5.5086	2.4617
	Epicatechin	0.18517	-2.4331
	Caffeic acid	0.18963	-2.3987
	zymosterol	0.19241	-2.3777
	9-ETHYLPHENANTHRENE	0.19256	-2.3766
	inositol-4-monophosphate	0.19497	-2.3587
	Panose_1	0.19663	-2.3465
	p-Hydroxybenzaldehyde	0.20305	-2.3001
	octanol	0.21289	-2.2318
	caprylic acid	4.6685	2.2229
	Maltose	0.21742	-2.2014
	methanolphosphate	4.5632	2.19
	DL-alpha-Hydroxybutyric acid	0.22122	-2.1764
	sucrose-6-phosphate	0.2223	-2.1694
	4-Hydroxybenzoic acid	0.22239	-2.1688
	Panose_2	0.23182	-2.1089
	Sucrose	0.23268	-2.1036
	Inositol	4.2362	2.0828
	BENZOIC ACID	0.24101	-2.0528
	2-TRIMETHYLSILOXYPENT-2-ENOIC ACID	0.24105	-2.0526
	L-Ascorbic acid	3.8996	1.9633
	Allose_1	3.7959	1.9244
	galactose-6-phosphate 2	3.7687	1.9141
	2-METHYLPENTADECANOIC ACID	0.27198	-1.8784
	trisaccharide	0.27908	-1.8412
	bisphosphoglycerol	0.27929	-1.8401
	4-Hydroxypyridine	3.5678	1.835
	Glycerol	0.28785	-1.7966
	hexitol	0.29112	-1.7803
	2'-Deoxyadenosine	3.4093	1.7695
	DL-beta-Hydroxybutyric acid	0.29387	-1.7667
	coniferin	0.29464	-1.763
	4-Hydroxyphenylpyruvic acid	0.30862	-1.6961
	D-(-)-Ribose	0.31736	-1.6558
	p-Coummaric acid	3.0547	1.611
	L-(-)-Arabitol	0.3281	-1.6078
	GABA	0.32813	-1.6077
	inulotriose	0.32965	-1.601
	D-(+)-Melezitose	0.33291	-1.5868
	(-)-Shikimic acid	0.34476	-1.5363
	3-Aminopropionitrile	0.3507	-1.5117
	4-Aminobutyric acid	0.35397	-1.4983
	galactinol	0.35433	-1.4969
	N-acetylmannosamine	0.35539	-1.4925
	Ribitol	2.8132	1.4922
	D-Sorbitol 6-phosphate	2.7443	1.4564
	Myo-Inositol	0.36445	-1.4562
	Malonic acid	0.36539	-1.4525
	Threonic acid	0.38098	-1.3922
	21683 glycerol-1-phosphate byproduct by Kohei Takeuchi 02-2014	0.38233	-1.3871
	D-(-)-Arabinose	0.3857	-1.3744
	Icosanoic acid	0.38607	-1.3731
	4-hydroxymandelic acid	0.3924	-1.3496
	Uridine 5'-diphospho-N-acetylglucosamine	0.40275	-1.312
	ANTI-4,5,8-TRIFLUORO-6-METHOXY-12,14,16-TRIMETHYL(2.2)METACYCLOPHANE	3.1694	1.6642
	Trehalose	2.4822	1,3116
	N-Methyl-DL-Alanine	0.41147	-1.2811
	2-Oxoglutaric acid	0.41167	-1.2804
	DL-Malic acid	2.3137	1.2102
	Turanose	0.44081	-1.1818
	conduritol-beta-expoxide	0.44355	-1.1728
	125898 trisaccharide	0.44441	-1.17
	2-BUTOXY-N-(2-(ETHYLAMINO)ETHYL)-4-QUINOLINECARBOXAMIDE	2.2228	1.1524
	Psicose_2_major+Tagatose_2_major	0.45224	-1.1448
	carnitine	0.45447	-1.1378
	METHYL 3-HYDROXYTETRADECANOATE	0.46478	-1.1054
	Stearic acid(17:0)	0.46755	-1.0968
	hydroquinone	0.46765	-1.0965
	3,6-anhydro-D-galactose	2.1367	1.0954
	4-Coumaric acid	0.46827	-1.0946
	erythronic acid lactone	0.47073	-1.087
	Xylonic acid	0.47925	-1.0612
	Pyrophosphoric acid	0.48047	-1.0575
	Shikimic acid	0.48813	-1.0347
	D-(-)-Fructose	0.49479	-1.0151
