# Supplementary material for: Study of the Pollen Grain Metabolome under Deposition of Nitrogen and Phosphorus in Taxus baccata L. and Juniperus communis L
Source: Int J Mol Sci. 2022 Nov 15;23(22):14105. doi: 10.3390/ijms232214105 (PMC9692909; doi:10.3390/ijms232214105)
Supplement: Supplementary file 1 [file ijms-23-14105-s001.zip › Supplementary_Table_S4.xlsx]

## Sheet: Table 4
Table S4_ Metabolites identified by fold change analysis in dry pollen grains produced by long-term fertilized Taxus baccata L. compared to non-fertilized plants.
	Matabolite	Fold Change	log2(FC)
	Linolenic acid	1.2009e-07	-22.989
	Urea	1.5315e-07	-22.639
	glycerol-alpha-phosphate	2.7268e-07	-21.806
	3-(3-hydroxyphenyl)-3-hydroxypropionic acid	1365300	20.381
	D-(+)-Glucosamine	1210700	20.207
	Glucosamine	983210	19.907
	Isopentenyladenosine	488380	18.898
	Xylitol	379480	18.534
	2-TRIMETHYLSILOXYPENT-2-ENOIC ACID	364850	18.477
	Pyroglutamic acid	106150	16.696
	D-Panose	101200	16.627
	D-Fructose 6-phosphate	69901	16.093
	lyxitol	54332	15.73
	Melezitose	51141	15.642
	galactose-6-phosphate 2	48676	15.571
	D-Glucose 6-phosphate	38669	15.239
	sophorose	33048	15.012
	L-Alanine	27121	14.727
	Glycine	25670	14.648
	4-Hydroxyphenylpyruvic acid	18315	14.161
	dimethyl phthalate	14736	13.847
	phosphate	6.9007e-05	-13.823
	D-(+)-Xylose	13724	13.744
	tartaric acid	13661	13.738
	n-acetyl-d-hexosamine	13353	13.705
	lactobionic acid	12585	13.619
	glucoheptulose	10658	13.38
	tyrosine	10282	13.328
	lactose	10079	13.299
	5,6-Dihydrouracil	7890.6	12.946
	D-Xylulose	5218.4	12.349
	lysine	4672.7	12.19
	L-Serine	4472.1	12.127
	3,6-anhydro-d-hexose	3460.7	11.757
	L-Asparagine	0.00036802	-11.408
	Inosine	1625.3	10.667
	coniferin	0.013114	-6.2528
	beta-mannosylglycerate	0.023407	-5.4169
	(+-)-alpha-Tocopherol	25.317	4.6621
	1,1-DICHLORO-1-HEPTENE	17.511	4.1302
	rac-Glycerol 3-phosphoate	0.062901	-3.9908
	L(+)-Cystathionine	14.924	3.8996
	D-(+)-Galacturonic acid	14.481	3.8561
	sucrose-6-phosphate	13.479	3.7526
	D-Sorbitol 6-phosphate	9.0596	3.1794
	L-Glutamic acid	0.11151	-3.1647
	R-(-)-1-Amino-2-propanol	8.2731	3.0484
	D-(+)-Maltose	0.12539	-2.9955
	GABA	7.8899	2.98
	glutamate	0.14338	-2.8021
	125898 trisaccharide	0.15176	-2.7201
	inositol-4-monophosphate	6.4392	2.6869
	Allose_1	0.15874	-2.6552
	L-Valine	6.1895	2.6298
	D-(-)-Ribose	5.9597	2.5752
	Lactitol	5.9376	2.5699
	Xylonic acid	0.16881	-2.5665
	2-HEPTENYLTRIMETHYLSILANE	0.16911	-2.5639
	3-Hydroxyisovaleric acid	5.6744	2.5045
	N-Methyl-DL-Alanine	5.6455	2.4971
	Cysteamine	0.19065	-2.391
	Glyceric acid	5.1935	2.3767
	Maltotriose	5.0008	2.3222
	5-Methylcytosine	4.7814	2.2574
	Methylmalonic acid	4.7601	2.251
	Ribitol	4.6437	2.2153
	pinitol	0.22205	-2.1711
	hexitol	0.23925	-2.0634
	Quinic acid	0.24014	-2.0581
	4-hydroxymandelic acid	0.24035	-2.0568
	Nicotinic acid	4.113	2.0402
	trisaccharide	0.24964	-2.0021
	L-Ascorbic acid	0.26173	-1.9338
	malate	0.28685	-1.8016
	lactulose	0.28749	-1.7984
	DL-Malic acid	0.2917	-1.7775
	BENZOIC ACID	0.29239	-1.774
	Melibiose	3.2553	1.7028
	(-)-Epigallo catechin	0.30752	-1.7012
	homoserine	3.0352	1.6018
	ononitol	0.33087	-1.5956
	isocitric acid	0.33214	-1.5901
	galactinol	0.33446	-1.5801
	pentonic acid	0.34118	-1.5514
	p-Hydroxybenzaldehyde	2.9178	1.5449
	Sinigrin	2.7474	1.458
	D-(+)-Glucose	0.36515	-1.4534
	9-ETHYLPHENANTHRENE	2.733	1.4505
	trans-Cinnamic acid	0.36691	-1.4465
	2-BUTOXY-N-(2-(ETHYLAMINO)ETHYL)-4-QUINOLINECARBOXAMIDE	0.36914	-1.4378
	bisphosphoglycerol	0.38351	-1.3827
	glycerol-3-galactoside	2.5603	1.3563
	L-(-)-Arabitol	0.39705	-1.3326
	2-METHYLPENTANOIC ACID	0.4034	-1.3097
	Sucrose	0.40652	-1.2986
	4-Hydroxybenzoic acid	2.3804	1.2512
	1-kestose	0.42075	-1.2489
	Urocanic acid	0.42263	-1.2425
	Elaidic acid	0.43168	-1.212
	isoleucine	2.2745	1.1856
	N-Acetyl-D-glucosamine	2.2612	1.1771
	Adenine	0.45008	-1.1517
	(-)-Shikimic acid	0.45071	-1.1497
	D-(+)-Melezitose	0.45091	-1.1491
	Epicatechin	0.45166	-1.1467
	L-Threonine	2.1704	1.118
	beta-gentiobiose	0.46312	-1.1105
	Panose_2	2.1503	1.1045
	14-METHYLHEXADECANOIC ACID	2.1225	1.0858
	trans-4-Hydroxy-L-proline	2.097	1.0683
	METHYL 3-HYDROXYTETRADECANOATE	2.0886	1.0626
	NONANEDIOIC ACID	0.48091	-1.0562
	beta-sitosterol	0.48308	-1.0497
	ETHYL 2-PYRROLIDONYLACETATE	2.0397	1.0284
	L-Iditol	0.49182	-1.0238
	ribonic acid RI 599680	0.49614	-1.0112
	D-Ribose 5-phosphate	2.008	1.0058
	galactitol	2.0009	1.0007
